# Supplementary material for: Accurate multiple sequence-structure alignment of RNA sequences using combinatorial optimization
Source: BMC Bioinformatics. 2007 Jul 27;8:271. doi: 10.1186/1471-2105-8-271 (PMC1955456; doi:10.1186/1471-2105-8-271)
Supplement: Additional file 1 — This is a compressed tar file containing all alignments used in the experimental study. [file 1471-2105-8-271-S1.gz]

Archive with 23,336 entries (23,287 files):
- bralibase_alignment_data
- bralibase_alignment_data/k2
- bralibase_alignment_data/k2/low_hom
- bralibase_alignment_data/k2/low_hom/lara
- bralibase_alignment_data/k2/low_hom/lara/5S_rRNA.apsi-37.sci-89.no-1.ref.fa.lara
- bralibase_alignment_data/k2/low_hom/lara/5S_rRNA.apsi-38.sci-91.no-1.ref.fa.lara
- bralibase_alignment_data/k2/low_hom/lara/5S_rRNA.apsi-39.sci-103.no-1.ref.fa.lara
- bralibase_alignment_data/k2/low_hom/lara/5S_rRNA.apsi-39.sci-104.no-1.ref.fa.lara
- bralibase_alignment_data/k2/low_hom/lara/5S_rRNA.apsi-39.sci-105.no-1.ref.fa.lara
- bralibase_alignment_data/k2/low_hom/lara/5S_rRNA.apsi-39.sci-85.no-1.ref.fa.lara
- bralibase_alignment_data/k2/low_hom/lara/5S_rRNA.apsi-40.sci-100.no-1.ref.fa.lara
- bralibase_alignment_data/k2/low_hom/lara/5S_rRNA.apsi-40.sci-69.no-1.ref.fa.lara
- bralibase_alignment_data/k2/low_hom/lara/5S_rRNA.apsi-40.sci-95.no-1.ref.fa.lara
- bralibase_alignment_data/k2/low_hom/lara/5S_rRNA.apsi-41.sci-101.no-1.ref.fa.lara
- bralibase_alignment_data/k2/low_hom/lara/5S_rRNA.apsi-41.sci-103.no-1.ref.fa.lara
- bralibase_alignment_data/k2/low_hom/lara/5S_rRNA.apsi-41.sci-119.no-1.ref.fa.lara
- bralibase_alignment_data/k2/low_hom/lara/5S_rRNA.apsi-41.sci-66.no-1.ref.fa.lara
- bralibase_alignment_data/k2/low_hom/lara/5S_rRNA.apsi-41.sci-86.no-1.ref.fa.lara
- bralibase_alignment_data/k2/low_hom/lara/5S_rRNA.apsi-41.sci-86.no-2.ref.fa.lara
- bralibase_alignment_data/k2/low_hom/lara/5S_rRNA.apsi-41.sci-91.no-1.ref.fa.lara
- bralibase_alignment_data/k2/low_hom/lara/5S_rRNA.apsi-41.sci-94.no-1.ref.fa.lara
- bralibase_alignment_data/k2/low_hom/lara/5S_rRNA.apsi-42.sci-103.no-1.ref.fa.lara
- bralibase_alignment_data/k2/low_hom/lara/5S_rRNA.apsi-42.sci-103.no-2.ref.fa.lara
- bralibase_alignment_data/k2/low_hom/lara/5S_rRNA.apsi-42.sci-106.no-1.ref.fa.lara
- bralibase_alignment_data/k2/low_hom/lara/5S_rRNA.apsi-42.sci-107.no-1.ref.fa.lara
- bralibase_alignment_data/k2/low_hom/lara/5S_rRNA.apsi-42.sci-107.no-2.ref.fa.lara
- bralibase_alignment_data/k2/low_hom/lara/5S_rRNA.apsi-42.sci-109.no-1.ref.fa.lara
- bralibase_alignment_data/k2/low_hom/lara/5S_rRNA.apsi-42.sci-109.no-2.ref.fa.lara
- bralibase_alignment_data/k2/low_hom/lara/5S_rRNA.apsi-42.sci-109.no-3.ref.fa.lara
- bralibase_alignment_data/k2/low_hom/lara/5S_rRNA.apsi-42.sci-75.no-1.ref.fa.lara
- bralibase_alignment_data/k2/low_hom/lara/5S_rRNA.apsi-42.sci-87.no-1.ref.fa.lara
- bralibase_alignment_data/k2/low_hom/lara/5S_rRNA.apsi-42.sci-89.no-1.ref.fa.lara
- bralibase_alignment_data/k2/low_hom/lara/5S_rRNA.apsi-42.sci-92.no-1.ref.fa.lara
- bralibase_alignment_data/k2/low_hom/lara/5S_rRNA.apsi-42.sci-92.no-2.ref.fa.lara
- bralibase_alignment_data/k2/low_hom/lara/5S_rRNA.apsi-42.sci-93.no-1.ref.fa.lara
- bralibase_alignment_data/k2/low_hom/lara/5S_rRNA.apsi-42.sci-93.no-2.ref.fa.lara
- bralibase_alignment_data/k2/low_hom/lara/5S_rRNA.apsi-42.sci-94.no-1.ref.fa.lara
- bralibase_alignment_data/k2/low_hom/lara/5S_rRNA.apsi-42.sci-96.no-1.ref.fa.lara
- bralibase_alignment_data/k2/low_hom/lara/5S_rRNA.apsi-42.sci-98.no-1.ref.fa.lara
- bralibase_alignment_data/k2/low_hom/lara/5S_rRNA.apsi-43.sci-100.no-1.ref.fa.lara
- bralibase_alignment_data/k2/low_hom/lara/5S_rRNA.apsi-43.sci-100.no-2.ref.fa.lara
- bralibase_alignment_data/k2/low_hom/lara/5S_rRNA.apsi-43.sci-101.no-1.ref.fa.lara
- bralibase_alignment_data/k2/low_hom/lara/5S_rRNA.apsi-43.sci-102.no-1.ref.fa.lara
- bralibase_alignment_data/k2/low_hom/lara/5S_rRNA.apsi-43.sci-102.no-2.ref.fa.lara
- bralibase_alignment_data/k2/low_hom/lara/5S_rRNA.apsi-43.sci-103.no-1.ref.fa.lara
- bralibase_alignment_data/k2/low_hom/lara/5S_rRNA.apsi-43.sci-104.no-1.ref.fa.lara
- bralibase_alignment_data/k2/low_hom/lara/5S_rRNA.apsi-43.sci-105.no-1.ref.fa.lara
- bralibase_alignment_data/k2/low_hom/lara/5S_rRNA.apsi-43.sci-105.no-2.ref.fa.lara
- bralibase_alignment_data/k2/low_hom/lara/5S_rRNA.apsi-43.sci-106.no-1.ref.fa.lara
- bralibase_alignment_data/k2/low_hom/lara/5S_rRNA.apsi-43.sci-106.no-2.ref.fa.lara
- bralibase_alignment_data/k2/low_hom/lara/5S_rRNA.apsi-43.sci-107.no-1.ref.fa.lara
- bralibase_alignment_data/k2/low_hom/lara/5S_rRNA.apsi-43.sci-108.no-1.ref.fa.lara
- bralibase_alignment_data/k2/low_hom/lara/5S_rRNA.apsi-43.sci-109.no-1.ref.fa.lara
- bralibase_alignment_data/k2/low_hom/lara/5S_rRNA.apsi-43.sci-110.no-1.ref.fa.lara
- bralibase_alignment_data/k2/low_hom/lara/5S_rRNA.apsi-43.sci-110.no-2.ref.fa.lara
- bralibase_alignment_data/k2/low_hom/lara/5S_rRNA.apsi-43.sci-111.no-1.ref.fa.lara
- bralibase_alignment_data/k2/low_hom/lara/5S_rRNA.apsi-43.sci-112.no-1.ref.fa.lara
- bralibase_alignment_data/k2/low_hom/lara/5S_rRNA.apsi-43.sci-113.no-1.ref.fa.lara
- bralibase_alignment_data/k2/low_hom/lara/5S_rRNA.apsi-43.sci-69.no-1.ref.fa.lara
- bralibase_alignment_data/k2/low_hom/lara/5S_rRNA.apsi-43.sci-84.no-1.ref.fa.lara
- bralibase_alignment_data/k2/low_hom/lara/5S_rRNA.apsi-43.sci-84.no-2.ref.fa.lara
- bralibase_alignment_data/k2/low_hom/lara/5S_rRNA.apsi-43.sci-86.no-1.ref.fa.lara
- bralibase_alignment_data/k2/low_hom/lara/5S_rRNA.apsi-43.sci-86.no-2.ref.fa.lara
- bralibase_alignment_data/k2/low_hom/lara/5S_rRNA.apsi-43.sci-87.no-1.ref.fa.lara
- bralibase_alignment_data/k2/low_hom/lara/5S_rRNA.apsi-43.sci-89.no-1.ref.fa.lara
- bralibase_alignment_data/k2/low_hom/lara/5S_rRNA.apsi-43.sci-91.no-1.ref.fa.lara
- bralibase_alignment_data/k2/low_hom/lara/5S_rRNA.apsi-43.sci-91.no-2.ref.fa.lara
- bralibase_alignment_data/k2/low_hom/lara/5S_rRNA.apsi-43.sci-93.no-1.ref.fa.lara
- bralibase_alignment_data/k2/low_hom/lara/5S_rRNA.apsi-43.sci-93.no-2.ref.fa.lara
- bralibase_alignment_data/k2/low_hom/lara/5S_rRNA.apsi-43.sci-94.no-1.ref.fa.lara
- bralibase_alignment_data/k2/low_hom/lara/5S_rRNA.apsi-43.sci-96.no-1.ref.fa.lara
- bralibase_alignment_data/k2/low_hom/lara/5S_rRNA.apsi-43.sci-97.no-1.ref.fa.lara
- bralibase_alignment_data/k2/low_hom/lara/5S_rRNA.apsi-43.sci-97.no-2.ref.fa.lara
- bralibase_alignment_data/k2/low_hom/lara/5S_rRNA.apsi-43.sci-97.no-3.ref.fa.lara
- bralibase_alignment_data/k2/low_hom/lara/5S_rRNA.apsi-43.sci-97.no-4.ref.fa.lara
- bralibase_alignment_data/k2/low_hom/lara/5S_rRNA.apsi-43.sci-97.no-5.ref.fa.lara
- bralibase_alignment_data/k2/low_hom/lara/5S_rRNA.apsi-43.sci-99.no-1.ref.fa.lara
- bralibase_alignment_data/k2/low_hom/lara/5S_rRNA.apsi-44.sci-100.no-1.ref.fa.lara
- bralibase_alignment_data/k2/low_hom/lara/5S_rRNA.apsi-44.sci-101.no-1.ref.fa.lara
- bralibase_alignment_data/k2/low_hom/lara/5S_rRNA.apsi-44.sci-101.no-2.ref.fa.lara
- bralibase_alignment_data/k2/low_hom/lara/5S_rRNA.apsi-44.sci-102.no-1.ref.fa.lara
- bralibase_alignment_data/k2/low_hom/lara/5S_rRNA.apsi-44.sci-102.no-2.ref.fa.lara
- bralibase_alignment_data/k2/low_hom/lara/5S_rRNA.apsi-44.sci-103.no-1.ref.fa.lara
- bralibase_alignment_data/k2/low_hom/lara/5S_rRNA.apsi-44.sci-103.no-2.ref.fa.lara
- bralibase_alignment_data/k2/low_hom/lara/5S_rRNA.apsi-44.sci-103.no-3.ref.fa.lara
- bralibase_alignment_data/k2/low_hom/lara/5S_rRNA.apsi-44.sci-103.no-4.ref.fa.lara
- bralibase_alignment_data/k2/low_hom/lara/5S_rRNA.apsi-44.sci-104.no-1.ref.fa.lara
- bralibase_alignment_data/k2/low_hom/lara/5S_rRNA.apsi-44.sci-104.no-2.ref.fa.lara
- bralibase_alignment_data/k2/low_hom/lara/5S_rRNA.apsi-44.sci-104.no-3.ref.fa.lara
- bralibase_alignment_data/k2/low_hom/lara/5S_rRNA.apsi-44.sci-104.no-4.ref.fa.lara
- bralibase_alignment_data/k2/low_hom/lara/5S_rRNA.apsi-44.sci-104.no-5.ref.fa.lara
- bralibase_alignment_data/k2/low_hom/lara/5S_rRNA.apsi-44.sci-104.no-6.ref.fa.lara
- bralibase_alignment_data/k2/low_hom/lara/5S_rRNA.apsi-44.sci-104.no-7.ref.fa.lara
- bralibase_alignment_data/k2/low_hom/lara/5S_rRNA.apsi-44.sci-106.no-1.ref.fa.lara
- bralibase_alignment_data/k2/low_hom/lara/5S_rRNA.apsi-44.sci-106.no-2.ref.fa.lara
- bralibase_alignment_data/k2/low_hom/lara/5S_rRNA.apsi-44.sci-106.no-3.ref.fa.lara
- bralibase_alignment_data/k2/low_hom/lara/5S_rRNA.apsi-44.sci-107.no-1.ref.fa.lara
- bralibase_alignment_data/k2/low_hom/lara/5S_rRNA.apsi-44.sci-107.no-2.ref.fa.lara
- bralibase_alignment_data/k2/low_hom/lara/5S_rRNA.apsi-44.sci-108.no-1.ref.fa.lara
- bralibase_alignment_data/k2/low_hom/lara/5S_rRNA.apsi-44.sci-109.no-1.ref.fa.lara
- bralibase_alignment_data/k2/low_hom/lara/5S_rRNA.apsi-44.sci-110.no-1.ref.fa.lara
- bralibase_alignment_data/k2/low_hom/lara/5S_rRNA.apsi-44.sci-111.no-1.ref.fa.lara
- bralibase_alignment_data/k2/low_hom/lara/5S_rRNA.apsi-44.sci-111.no-2.ref.fa.lara
- bralibase_alignment_data/k2/low_hom/lara/5S_rRNA.apsi-44.sci-113.no-1.ref.fa.lara
- bralibase_alignment_data/k2/low_hom/lara/5S_rRNA.apsi-44.sci-114.no-1.ref.fa.lara
- bralibase_alignment_data/k2/low_hom/lara/5S_rRNA.apsi-44.sci-70.no-1.ref.fa.lara
- bralibase_alignment_data/k2/low_hom/lara/5S_rRNA.apsi-44.sci-77.no-1.ref.fa.lara
- bralibase_alignment_data/k2/low_hom/lara/5S_rRNA.apsi-44.sci-80.no-1.ref.fa.lara
- bralibase_alignment_data/k2/low_hom/lara/5S_rRNA.apsi-44.sci-80.no-2.ref.fa.lara
- bralibase_alignment_data/k2/low_hom/lara/5S_rRNA.apsi-44.sci-82.no-1.ref.fa.lara
- bralibase_alignment_data/k2/low_hom/lara/5S_rRNA.apsi-44.sci-83.no-1.ref.fa.lara
- bralibase_alignment_data/k2/low_hom/lara/5S_rRNA.apsi-44.sci-89.no-1.ref.fa.lara
- bralibase_alignment_data/k2/low_hom/lara/5S_rRNA.apsi-44.sci-92.no-1.ref.fa.lara
- bralibase_alignment_data/k2/low_hom/lara/5S_rRNA.apsi-44.sci-92.no-2.ref.fa.lara
- bralibase_alignment_data/k2/low_hom/lara/5S_rRNA.apsi-44.sci-93.no-1.ref.fa.lara
- bralibase_alignment_data/k2/low_hom/lara/5S_rRNA.apsi-44.sci-95.no-1.ref.fa.lara
- bralibase_alignment_data/k2/low_hom/lara/5S_rRNA.apsi-44.sci-97.no-1.ref.fa.lara
- bralibase_alignment_data/k2/low_hom/lara/5S_rRNA.apsi-44.sci-97.no-2.ref.fa.lara
- bralibase_alignment_data/k2/low_hom/lara/5S_rRNA.apsi-44.sci-98.no-1.ref.fa.lara
- bralibase_alignment_data/k2/low_hom/lara/5S_rRNA.apsi-44.sci-98.no-2.ref.fa.lara
- bralibase_alignment_data/k2/low_hom/lara/5S_rRNA.apsi-44.sci-99.no-1.ref.fa.lara
- bralibase_alignment_data/k2/low_hom/lara/5S_rRNA.apsi-44.sci-99.no-2.ref.fa.lara
- bralibase_alignment_data/k2/low_hom/lara/5S_rRNA.apsi-45.sci-100.no-1.ref.fa.lara
- bralibase_alignment_data/k2/low_hom/lara/5S_rRNA.apsi-45.sci-100.no-2.ref.fa.lara
- bralibase_alignment_data/k2/low_hom/lara/5S_rRNA.apsi-45.sci-102.no-1.ref.fa.lara
- bralibase_alignment_data/k2/low_hom/lara/5S_rRNA.apsi-45.sci-103.no-1.ref.fa.lara
- bralibase_alignment_data/k2/low_hom/lara/5S_rRNA.apsi-45.sci-104.no-1.ref.fa.lara
- bralibase_alignment_data/k2/low_hom/lara/5S_rRNA.apsi-45.sci-106.no-1.ref.fa.lara
- bralibase_alignment_data/k2/low_hom/lara/5S_rRNA.apsi-45.sci-106.no-2.ref.fa.lara
- bralibase_alignment_data/k2/low_hom/lara/5S_rRNA.apsi-45.sci-106.no-3.ref.fa.lara
- bralibase_alignment_data/k2/low_hom/lara/5S_rRNA.apsi-45.sci-109.no-1.ref.fa.lara
- bralibase_alignment_data/k2/low_hom/lara/5S_rRNA.apsi-45.sci-109.no-2.ref.fa.lara
- bralibase_alignment_data/k2/low_hom/lara/5S_rRNA.apsi-45.sci-110.no-1.ref.fa.lara
- bralibase_alignment_data/k2/low_hom/lara/5S_rRNA.apsi-45.sci-112.no-1.ref.fa.lara
- bralibase_alignment_data/k2/low_hom/lara/5S_rRNA.apsi-45.sci-120.no-1.ref.fa.lara
- bralibase_alignment_data/k2/low_hom/lara/5S_rRNA.apsi-45.sci-69.no-1.ref.fa.lara
- bralibase_alignment_data/k2/low_hom/lara/5S_rRNA.apsi-45.sci-79.no-1.ref.fa.lara
- bralibase_alignment_data/k2/low_hom/lara/5S_rRNA.apsi-45.sci-83.no-1.ref.fa.lara
- bralibase_alignment_data/k2/low_hom/lara/5S_rRNA.apsi-45.sci-84.no-1.ref.fa.lara
- bralibase_alignment_data/k2/low_hom/lara/5S_rRNA.apsi-45.sci-87.no-1.ref.fa.lara
- bralibase_alignment_data/k2/low_hom/lara/5S_rRNA.apsi-45.sci-89.no-1.ref.fa.lara
- bralibase_alignment_data/k2/low_hom/lara/5S_rRNA.apsi-45.sci-91.no-1.ref.fa.lara
- bralibase_alignment_data/k2/low_hom/lara/5S_rRNA.apsi-45.sci-91.no-2.ref.fa.lara
- bralibase_alignment_data/k2/low_hom/lara/5S_rRNA.apsi-45.sci-91.no-3.ref.fa.lara
- bralibase_alignment_data/k2/low_hom/lara/5S_rRNA.apsi-45.sci-92.no-1.ref.fa.lara
- bralibase_alignment_data/k2/low_hom/lara/5S_rRNA.apsi-45.sci-92.no-2.ref.fa.lara
- bralibase_alignment_data/k2/low_hom/lara/5S_rRNA.apsi-45.sci-94.no-1.ref.fa.lara
- bralibase_alignment_data/k2/low_hom/lara/5S_rRNA.apsi-45.sci-96.no-1.ref.fa.lara
- bralibase_alignment_data/k2/low_hom/lara/SECIS.apsi-25.sci-94.no-1.ref.fa.lara
- bralibase_alignment_data/k2/low_hom/lara/5S_rRNA.apsi-45.sci-96.no-2.ref.fa.lara
- bralibase_alignment_data/k2/low_hom/lara/5S_rRNA.apsi-45.sci-97.no-1.ref.fa.lara
- bralibase_alignment_data/k2/low_hom/lara/5S_rRNA.apsi-45.sci-97.no-2.ref.fa.lara
- bralibase_alignment_data/k2/low_hom/lara/5S_rRNA.apsi-45.sci-99.no-1.ref.fa.lara
- bralibase_alignment_data/k2/low_hom/lara/5S_rRNA.apsi-46.sci-100.no-1.ref.fa.lara
- bralibase_alignment_data/k2/low_hom/lara/5S_rRNA.apsi-46.sci-102.no-1.ref.fa.lara
- bralibase_alignment_data/k2/low_hom/lara/5S_rRNA.apsi-46.sci-103.no-1.ref.fa.lara
- bralibase_alignment_data/k2/low_hom/lara/5S_rRNA.apsi-46.sci-105.no-1.ref.fa.lara
- bralibase_alignment_data/k2/low_hom/lara/5S_rRNA.apsi-46.sci-105.no-2.ref.fa.lara
- bralibase_alignment_data/k2/low_hom/lara/5S_rRNA.apsi-46.sci-112.no-1.ref.fa.lara
- bralibase_alignment_data/k2/low_hom/lara/5S_rRNA.apsi-46.sci-115.no-1.ref.fa.lara
- bralibase_alignment_data/k2/low_hom/lara/5S_rRNA.apsi-46.sci-71.no-1.ref.fa.lara
- bralibase_alignment_data/k2/low_hom/lara/5S_rRNA.apsi-46.sci-78.no-1.ref.fa.lara
- bralibase_alignment_data/k2/low_hom/lara/5S_rRNA.apsi-46.sci-82.no-1.ref.fa.lara
- bralibase_alignment_data/k2/low_hom/lara/5S_rRNA.apsi-46.sci-83.no-1.ref.fa.lara
- bralibase_alignment_data/k2/low_hom/lara/5S_rRNA.apsi-46.sci-85.no-1.ref.fa.lara
- bralibase_alignment_data/k2/low_hom/lara/5S_rRNA.apsi-46.sci-89.no-1.ref.fa.lara
- bralibase_alignment_data/k2/low_hom/lara/5S_rRNA.apsi-46.sci-92.no-1.ref.fa.lara
- bralibase_alignment_data/k2/low_hom/lara/5S_rRNA.apsi-46.sci-93.no-1.ref.fa.lara
- bralibase_alignment_data/k2/low_hom/lara/5S_rRNA.apsi-46.sci-95.no-1.ref.fa.lara
- bralibase_alignment_data/k2/low_hom/lara/5S_rRNA.apsi-46.sci-96.no-1.ref.fa.lara
- bralibase_alignment_data/k2/low_hom/lara/5S_rRNA.apsi-46.sci-97.no-1.ref.fa.lara
- bralibase_alignment_data/k2/low_hom/lara/5S_rRNA.apsi-46.sci-98.no-1.ref.fa.lara
- bralibase_alignment_data/k2/low_hom/lara/5S_rRNA.apsi-46.sci-98.no-2.ref.fa.lara
- bralibase_alignment_data/k2/low_hom/lara/5S_rRNA.apsi-46.sci-98.no-3.ref.fa.lara
- bralibase_alignment_data/k2/low_hom/lara/5S_rRNA.apsi-46.sci-99.no-1.ref.fa.lara
- bralibase_alignment_data/k2/low_hom/lara/5S_rRNA.apsi-47.sci-101.no-1.ref.fa.lara
- bralibase_alignment_data/k2/low_hom/lara/5S_rRNA.apsi-47.sci-103.no-1.ref.fa.lara
- bralibase_alignment_data/k2/low_hom/lara/5S_rRNA.apsi-47.sci-103.no-2.ref.fa.lara
- bralibase_alignment_data/k2/low_hom/lara/5S_rRNA.apsi-47.sci-103.no-3.ref.fa.lara
- bralibase_alignment_data/k2/low_hom/lara/5S_rRNA.apsi-47.sci-103.no-4.ref.fa.lara
- bralibase_alignment_data/k2/low_hom/lara/5S_rRNA.apsi-47.sci-104.no-1.ref.fa.lara
- bralibase_alignment_data/k2/low_hom/lara/5S_rRNA.apsi-47.sci-104.no-2.ref.fa.lara
- bralibase_alignment_data/k2/low_hom/lara/5S_rRNA.apsi-47.sci-105.no-1.ref.fa.lara
- bralibase_alignment_data/k2/low_hom/lara/5S_rRNA.apsi-47.sci-106.no-1.ref.fa.lara
- bralibase_alignment_data/k2/low_hom/lara/5S_rRNA.apsi-47.sci-107.no-1.ref.fa.lara
- bralibase_alignment_data/k2/low_hom/lara/5S_rRNA.apsi-47.sci-107.no-2.ref.fa.lara
- bralibase_alignment_data/k2/low_hom/lara/5S_rRNA.apsi-47.sci-111.no-1.ref.fa.lara
- bralibase_alignment_data/k2/low_hom/lara/5S_rRNA.apsi-47.sci-112.no-1.ref.fa.lara
- bralibase_alignment_data/k2/low_hom/lara/5S_rRNA.apsi-47.sci-114.no-1.ref.fa.lara
- bralibase_alignment_data/k2/low_hom/lara/5S_rRNA.apsi-47.sci-75.no-1.ref.fa.lara
- bralibase_alignment_data/k2/low_hom/lara/5S_rRNA.apsi-47.sci-80.no-1.ref.fa.lara
- bralibase_alignment_data/k2/low_hom/lara/5S_rRNA.apsi-47.sci-86.no-1.ref.fa.lara
- bralibase_alignment_data/k2/low_hom/lara/5S_rRNA.apsi-47.sci-86.no-2.ref.fa.lara
- bralibase_alignment_data/k2/low_hom/lara/5S_rRNA.apsi-47.sci-89.no-1.ref.fa.lara
- bralibase_alignment_data/k2/low_hom/lara/5S_rRNA.apsi-47.sci-89.no-2.ref.fa.lara
- bralibase_alignment_data/k2/low_hom/lara/5S_rRNA.apsi-47.sci-90.no-1.ref.fa.lara
- bralibase_alignment_data/k2/low_hom/lara/5S_rRNA.apsi-47.sci-92.no-1.ref.fa.lara
- bralibase_alignment_data/k2/low_hom/lara/5S_rRNA.apsi-47.sci-92.no-2.ref.fa.lara
- bralibase_alignment_data/k2/low_hom/lara/5S_rRNA.apsi-47.sci-93.no-1.ref.fa.lara
- bralibase_alignment_data/k2/low_hom/lara/5S_rRNA.apsi-47.sci-96.no-1.ref.fa.lara
- bralibase_alignment_data/k2/low_hom/lara/5S_rRNA.apsi-47.sci-97.no-1.ref.fa.lara
- bralibase_alignment_data/k2/low_hom/lara/5S_rRNA.apsi-47.sci-98.no-1.ref.fa.lara
- bralibase_alignment_data/k2/low_hom/lara/5S_rRNA.apsi-48.sci-101.no-1.ref.fa.lara
- bralibase_alignment_data/k2/low_hom/lara/5S_rRNA.apsi-48.sci-101.no-2.ref.fa.lara
- bralibase_alignment_data/k2/low_hom/lara/5S_rRNA.apsi-48.sci-101.no-3.ref.fa.lara
- bralibase_alignment_data/k2/low_hom/lara/5S_rRNA.apsi-48.sci-101.no-4.ref.fa.lara
- bralibase_alignment_data/k2/low_hom/lara/5S_rRNA.apsi-48.sci-102.no-1.ref.fa.lara
- bralibase_alignment_data/k2/low_hom/lara/5S_rRNA.apsi-48.sci-103.no-1.ref.fa.lara
- bralibase_alignment_data/k2/low_hom/lara/5S_rRNA.apsi-48.sci-103.no-2.ref.fa.lara
- bralibase_alignment_data/k2/low_hom/lara/5S_rRNA.apsi-48.sci-105.no-1.ref.fa.lara
- bralibase_alignment_data/k2/low_hom/lara/5S_rRNA.apsi-48.sci-106.no-1.ref.fa.lara
- bralibase_alignment_data/k2/low_hom/lara/5S_rRNA.apsi-48.sci-106.no-2.ref.fa.lara
- bralibase_alignment_data/k2/low_hom/lara/5S_rRNA.apsi-48.sci-106.no-3.ref.fa.lara
- bralibase_alignment_data/k2/low_hom/lara/5S_rRNA.apsi-48.sci-106.no-4.ref.fa.lara
- bralibase_alignment_data/k2/low_hom/lara/5S_rRNA.apsi-48.sci-123.no-1.ref.fa.lara
- bralibase_alignment_data/k2/low_hom/lara/5S_rRNA.apsi-48.sci-85.no-1.ref.fa.lara
- bralibase_alignment_data/k2/low_hom/lara/5S_rRNA.apsi-48.sci-88.no-1.ref.fa.lara
- bralibase_alignment_data/k2/low_hom/lara/5S_rRNA.apsi-48.sci-89.no-1.ref.fa.lara
- bralibase_alignment_data/k2/low_hom/lara/5S_rRNA.apsi-48.sci-92.no-1.ref.fa.lara
- bralibase_alignment_data/k2/low_hom/lara/5S_rRNA.apsi-48.sci-93.no-1.ref.fa.lara
- bralibase_alignment_data/k2/low_hom/lara/5S_rRNA.apsi-48.sci-95.no-1.ref.fa.lara
- bralibase_alignment_data/k2/low_hom/lara/SECIS.apsi-26.sci-92.no-1.ref.fa.lara
- bralibase_alignment_data/k2/low_hom/lara/5S_rRNA.apsi-48.sci-96.no-1.ref.fa.lara
- bralibase_alignment_data/k2/low_hom/lara/5S_rRNA.apsi-48.sci-96.no-2.ref.fa.lara
- bralibase_alignment_data/k2/low_hom/lara/5S_rRNA.apsi-48.sci-96.no-3.ref.fa.lara
- bralibase_alignment_data/k2/low_hom/lara/5S_rRNA.apsi-48.sci-98.no-1.ref.fa.lara
- bralibase_alignment_data/k2/low_hom/lara/5S_rRNA.apsi-48.sci-98.no-2.ref.fa.lara
- bralibase_alignment_data/k2/low_hom/lara/5S_rRNA.apsi-49.sci-101.no-1.ref.fa.lara
- bralibase_alignment_data/k2/low_hom/lara/5S_rRNA.apsi-49.sci-101.no-2.ref.fa.lara
- bralibase_alignment_data/k2/low_hom/lara/5S_rRNA.apsi-49.sci-102.no-1.ref.fa.lara
- bralibase_alignment_data/k2/low_hom/lara/5S_rRNA.apsi-49.sci-102.no-2.ref.fa.lara
- bralibase_alignment_data/k2/low_hom/lara/5S_rRNA.apsi-49.sci-105.no-1.ref.fa.lara
- bralibase_alignment_data/k2/low_hom/lara/5S_rRNA.apsi-49.sci-107.no-1.ref.fa.lara
- bralibase_alignment_data/k2/low_hom/lara/5S_rRNA.apsi-49.sci-107.no-2.ref.fa.lara
- bralibase_alignment_data/k2/low_hom/lara/5S_rRNA.apsi-49.sci-108.no-1.ref.fa.lara
- bralibase_alignment_data/k2/low_hom/lara/5S_rRNA.apsi-49.sci-108.no-2.ref.fa.lara
- bralibase_alignment_data/k2/low_hom/lara/5S_rRNA.apsi-49.sci-67.no-1.ref.fa.lara
- bralibase_alignment_data/k2/low_hom/lara/5S_rRNA.apsi-49.sci-79.no-1.ref.fa.lara
- bralibase_alignment_data/k2/low_hom/lara/5S_rRNA.apsi-49.sci-80.no-1.ref.fa.lara
- bralibase_alignment_data/k2/low_hom/lara/5S_rRNA.apsi-49.sci-86.no-1.ref.fa.lara
- bralibase_alignment_data/k2/low_hom/lara/5S_rRNA.apsi-49.sci-91.no-1.ref.fa.lara
- bralibase_alignment_data/k2/low_hom/lara/5S_rRNA.apsi-49.sci-91.no-2.ref.fa.lara
- bralibase_alignment_data/k2/low_hom/lara/5S_rRNA.apsi-49.sci-92.no-1.ref.fa.lara
- bralibase_alignment_data/k2/low_hom/lara/5S_rRNA.apsi-49.sci-92.no-2.ref.fa.lara
- bralibase_alignment_data/k2/low_hom/lara/5S_rRNA.apsi-49.sci-94.no-1.ref.fa.lara
- bralibase_alignment_data/k2/low_hom/lara/5S_rRNA.apsi-49.sci-95.no-1.ref.fa.lara
- bralibase_alignment_data/k2/low_hom/lara/5S_rRNA.apsi-49.sci-95.no-2.ref.fa.lara
- bralibase_alignment_data/k2/low_hom/lara/5S_rRNA.apsi-49.sci-96.no-1.ref.fa.lara
- bralibase_alignment_data/k2/low_hom/lara/5S_rRNA.apsi-49.sci-96.no-2.ref.fa.lara
- bralibase_alignment_data/k2/low_hom/lara/5S_rRNA.apsi-49.sci-97.no-1.ref.fa.lara
- bralibase_alignment_data/k2/low_hom/lara/5S_rRNA.apsi-49.sci-97.no-2.ref.fa.lara
- bralibase_alignment_data/k2/low_hom/lara/5S_rRNA.apsi-49.sci-97.no-3.ref.fa.lara
- bralibase_alignment_data/k2/low_hom/lara/5S_rRNA.apsi-49.sci-98.no-1.ref.fa.lara
- bralibase_alignment_data/k2/low_hom/lara/5S_rRNA.apsi-49.sci-99.no-1.ref.fa.lara
- bralibase_alignment_data/k2/low_hom/lara/Cobalamin.apsi-36.sci-82.no-1.ref.fa.lara
- bralibase_alignment_data/k2/low_hom/lara/Cobalamin.apsi-38.sci-74.no-1.ref.fa.lara
- bralibase_alignment_data/k2/low_hom/lara/Cobalamin.apsi-39.sci-67.no-1.ref.fa.lara
- bralibase_alignment_data/k2/low_hom/lara/Cobalamin.apsi-39.sci-74.no-1.ref.fa.lara
- bralibase_alignment_data/k2/low_hom/lara/Cobalamin.apsi-39.sci-78.no-1.ref.fa.lara
- bralibase_alignment_data/k2/low_hom/lara/Cobalamin.apsi-40.sci-67.no-1.ref.fa.lara
- bralibase_alignment_data/k2/low_hom/lara/Cobalamin.apsi-40.sci-68.no-1.ref.fa.lara
- bralibase_alignment_data/k2/low_hom/lara/Cobalamin.apsi-40.sci-77.no-1.ref.fa.lara
- bralibase_alignment_data/k2/low_hom/lara/Cobalamin.apsi-40.sci-80.no-1.ref.fa.lara
- bralibase_alignment_data/k2/low_hom/lara/Cobalamin.apsi-40.sci-81.no-1.ref.fa.lara
- bralibase_alignment_data/k2/low_hom/lara/Cobalamin.apsi-40.sci-84.no-1.ref.fa.lara
- bralibase_alignment_data/k2/low_hom/lara/Cobalamin.apsi-40.sci-85.no-1.ref.fa.lara
- bralibase_alignment_data/k2/low_hom/lara/Cobalamin.apsi-40.sci-88.no-1.ref.fa.lara
- bralibase_alignment_data/k2/low_hom/lara/Cobalamin.apsi-41.sci-66.no-1.ref.fa.lara
- bralibase_alignment_data/k2/low_hom/lara/Cobalamin.apsi-41.sci-68.no-1.ref.fa.lara
- bralibase_alignment_data/k2/low_hom/lara/Cobalamin.apsi-41.sci-74.no-1.ref.fa.lara
- bralibase_alignment_data/k2/low_hom/lara/Cobalamin.apsi-41.sci-78.no-1.ref.fa.lara
- bralibase_alignment_data/k2/low_hom/lara/Cobalamin.apsi-41.sci-80.no-1.ref.fa.lara
- bralibase_alignment_data/k2/low_hom/lara/Cobalamin.apsi-41.sci-81.no-1.ref.fa.lara
- bralibase_alignment_data/k2/low_hom/lara/Cobalamin.apsi-42.sci-66.no-1.ref.fa.lara
- bralibase_alignment_data/k2/low_hom/lara/Cobalamin.apsi-42.sci-67.no-1.ref.fa.lara
- bralibase_alignment_data/k2/low_hom/lara/Cobalamin.apsi-42.sci-68.no-1.ref.fa.lara
- bralibase_alignment_data/k2/low_hom/lara/Cobalamin.apsi-42.sci-71.no-1.ref.fa.lara
- bralibase_alignment_data/k2/low_hom/lara/Cobalamin.apsi-42.sci-72.no-1.ref.fa.lara
- bralibase_alignment_data/k2/low_hom/lara/Cobalamin.apsi-42.sci-72.no-2.ref.fa.lara
- bralibase_alignment_data/k2/low_hom/lara/Cobalamin.apsi-42.sci-75.no-1.ref.fa.lara
- bralibase_alignment_data/k2/low_hom/lara/Cobalamin.apsi-42.sci-75.no-2.ref.fa.lara
- bralibase_alignment_data/k2/low_hom/lara/Cobalamin.apsi-42.sci-76.no-1.ref.fa.lara
- bralibase_alignment_data/k2/low_hom/lara/Cobalamin.apsi-42.sci-76.no-2.ref.fa.lara
- bralibase_alignment_data/k2/low_hom/lara/Cobalamin.apsi-42.sci-77.no-1.ref.fa.lara
- bralibase_alignment_data/k2/low_hom/lara/Cobalamin.apsi-42.sci-80.no-1.ref.fa.lara
- bralibase_alignment_data/k2/low_hom/lara/Cobalamin.apsi-42.sci-89.no-1.ref.fa.lara
- bralibase_alignment_data/k2/low_hom/lara/Cobalamin.apsi-43.sci-67.no-1.ref.fa.lara
- bralibase_alignment_data/k2/low_hom/lara/Cobalamin.apsi-43.sci-70.no-1.ref.fa.lara
- bralibase_alignment_data/k2/low_hom/lara/Cobalamin.apsi-43.sci-70.no-2.ref.fa.lara
- bralibase_alignment_data/k2/low_hom/lara/Cobalamin.apsi-43.sci-71.no-1.ref.fa.lara
- bralibase_alignment_data/k2/low_hom/lara/Cobalamin.apsi-43.sci-72.no-1.ref.fa.lara
- bralibase_alignment_data/k2/low_hom/lara/Cobalamin.apsi-43.sci-73.no-1.ref.fa.lara
- bralibase_alignment_data/k2/low_hom/lara/Cobalamin.apsi-43.sci-73.no-2.ref.fa.lara
- bralibase_alignment_data/k2/low_hom/lara/Cobalamin.apsi-43.sci-74.no-1.ref.fa.lara
- bralibase_alignment_data/k2/low_hom/lara/SECIS.apsi-28.sci-96.no-1.ref.fa.lara
- bralibase_alignment_data/k2/low_hom/lara/Cobalamin.apsi-43.sci-74.no-2.ref.fa.lara
- bralibase_alignment_data/k2/low_hom/lara/Cobalamin.apsi-43.sci-79.no-1.ref.fa.lara
- bralibase_alignment_data/k2/low_hom/lara/Cobalamin.apsi-43.sci-80.no-1.ref.fa.lara
- bralibase_alignment_data/k2/low_hom/lara/Cobalamin.apsi-43.sci-81.no-1.ref.fa.lara
- bralibase_alignment_data/k2/low_hom/lara/Cobalamin.apsi-43.sci-96.no-1.ref.fa.lara
[truncated: 9,700 more entries]
