# Supplementary material for: Accurate multiple sequence-structure alignment of RNA sequences using combinatorial optimization
Source: BMC Bioinformatics. 2007 Jul 27;8:271. doi: 10.1186/1471-2105-8-271 (PMC1955456; doi:10.1186/1471-2105-8-271)
Supplement: Additional file 1 — This is a compressed tar file containing all alignments used in the experimental study. [file 1471-2105-8-271-S1.gz › bralibase_alignment_data/k2/low_hom/lara/5S_rRNA.apsi-39.sci-105.no-1.ref.fa.lara]

>D00058.1_1-118
aggaacgaccauaccacgaugccaauaccgcuucccgucugcucagcgaagucaagcauc
gucgggcccgguuaguacuacggugggggaccacguuggaaucccggguguuguucuu-
>M16176.1_4-120
gucgguggug--uuagcgguggggucacgcccggucccuuuccgaacccggaagcuaagc
cugccugcgccgaugguacugcaccugggagggugugggagaguaggaccccgccggca
